# Supplementary material for: Effect of the Nanorough Surface of TiO2 Thin Films on the Compatibility with Endothelial Cells
Source: Int J Mol Sci. 2023 Apr 3;24(7):6699. doi: 10.3390/ijms24076699 (PMC10095362; doi:10.3390/ijms24076699)
Supplement: Supplementary file 1 [file ijms-24-06699-s001.zip]

Archive with 1 entries (1 files):
- ijms-2281530-supplementary.pdf
